# Supplementary material for: Investigation of Droplet Spreading and Rebound Dynamics on Superhydrophobic Surfaces Using Machine Learning
Source: Biomimetics (Basel). 2025 Jun 1;10(6):357. doi: 10.3390/biomimetics10060357 (PMC12190483; doi:10.3390/biomimetics10060357)
Supplement: Supplementary file 1 [file biomimetics-10-00357-s001.zip]

Archive with 1 entries (1 files):
- biomimetics-3644777-supplementary.pdf
